# Supplementary material for: Profiling the Kidney Before the Incision: CT-Derived Signatures Steering Reconstructive Strategy After Off-Clamp Minimally Invasive Partial Nephrectomy
Source: Cancers (Basel). 2025 Oct 5;17(19):3236. doi: 10.3390/cancers17193236 (PMC12523574; doi:10.3390/cancers17193236)
Supplement: Supplementary file 1 [file cancers-17-03236-s001.zip]

Archive with 1 entries (1 files):
- cancers-3859336-supplementary.pdf
